# Supplementary material for: TRAIL agonists rescue mice from radiation-induced lung, skin, or esophageal injury
Source: J Clin Invest. 2025 Jan 14;135(5):e173649. doi: 10.1172/JCI173649 (PMC11870730; doi:10.1172/JCI173649)
Supplement: Supporting data values [file jci-135-173649-s157.xlsx]

## Sheet: Figure 2
Genotype	Tag #	gender	treatment	inflammatory score (Gori et al)	Percent inflammation	Comments
TRAIL-/-	184	female	control	3.25	55	severe focal inflamm changes (55%)		NORMAL
TRAIL-/-	185	female	control	2.5	25	moderate focal changes (25%)		Normal
TRAIL-/-	188	female	control	2.85	50	moderate focal changes ((50%)		MILD CHRONIC DERMATITIS
TRAIL-/-	189	female	control	3	50	moderate focal changes (50%)		severe dermatitis with ulceration
TRAIL-/-	190	female	control	2.5	40	mild to mod changes (40)		moderate to severe dermatitis with ulceration
TRAIL-/-	195	female	control	2.5	40	same as above		NORMAL
TRAIL-/-	196	female	control	2.5	40	same as above		mild to moderate chronic dermatitis
TRAIL-/-	186	female	TLY012	3.5	75	severe almost diffuse changes (75%)		Moderate chronic dermatitis
TRAIL-/-	187	female	TLY012	2.25	25	mild to moderate changes (25%)		normal
TRAIL-/-	191	female	TLY012	2	20	mild focal changes ((20%)		normal
TRAIL-/-	192	female	TLY012	2	20	same as above		NORMAL
TRAIL-/-	193	female	TLY012	2.5	40	mild to moderate (40%)		MILD CHRONIC DERMATITIS
TRAIL-/-	197	female	TLY012	2	25	mild inflamm areas (25%)		MILD CHRONIC DERMATITIS
TRAIL-/-	198	female	TLY012	1.75	25	similar to above		Normal
QuPath Settings
optical density sum			TLR7 quantification
background radius	8 um				lung section one				lung section 2
median filter radius	0		tag	treat	Num positive	num negative	% positive	area um^2	Num positive	num negative	% positive	area um^2	average
sigma	1.5 um		184	control	243803	187417	56.538	62165828					56.538
minimum area	10 um^2		185	contorl	113539	53796	67.8513	29209329	156778	82673	65.4739	40339172	66.6626
maximum area	400 um^2		188	control	226781	161425	58.4177	67206070					58.4177
threshold	0.1		189	control	183501	162699	53.004	53731877					53.004
max background intensity	2		190	control	189537	119217	61.3877	51840691					61.3877
X split by shape			194	control	89638	78108	53.4367	32096589					53.4367
cell expansion	5 um		195	control	87250	96132	47.5783	32842911	79073	64958	54.9	27267417	51.2391
X include cell nucleus			196	control	108358	68653	61.2154	28382043					61.2154
x smooth boundaries			186	TLY012	151067	197745	43.309	57131000					43.309
x make measurements			187	TLY012	33743	25720	56.7462	9633868	47738	48533	49.5871	16768910	53.1667
Nucleus : DAB OD mean			191	TLY012	98805	138072	41.7115	43975372					41.7115
threshold +1	0.2		192	TLY012	142176	80175	63.9421	41996944					63.9421
threshold +2	0.4		193	TLY012	228161	134181	62.9684	61626042					62.9684
threshold +3	0.6		197	TLY012	191422	96335	66.5221	57113049					66.5221
			198	TLY012	118463	105500	52.894	46402592					52.894
			199	TLY012	108148	71556	60.1812	35446080					60.1812
			129	control	8713	17078	33.7831	6998676	23275	76396	23.3518	25500698	28.5675
			130	control	173960	307264	36.1495	81594504					36.1495
			131	control	41492	54726	43.1229	21399089	89173	98004	47.641	36968678	45.382
			136	control	152745	102330	59.8824	44870238					59.8824
			137	control	199249	94695	67.7847	60525990					67.7847
			138	control	28949	24346	54.3184	8940162	18335	13010	58.4942	8145318	56.4063
			139	control	60543	106787	36.1818	29409155	14516	52464	27.6685	11144974	31.9252
			140	control	18069	127444	12.4174	31312430					12.4174
			127	TLY012	121885	146942	45.3396	52965369					45.3396
			128	TLY012	75188	125527	37.4601	39814650					37.4601
			132	TLY012	58650	95310	38.0943	24974081					38.0943
			133	TLY012	92497	90683	50.4951	31511125					50.4951
			134	TLY012	N/A	N/A	N/A	N/A
			135	TLY012	65632	51401	56.0799	15894616					56.0799
			141	TLY012	155947	248293	38.5778	70604663					38.5778
			142	TLY012	217685	164611	56.9415	59471919					56.9415
Survival Curve
			Control	TLY012
226	10-Jan-2023	1-Feb-2023	1
227	10-Jan-2023	1-Feb-2023	1
228	10-Jan-2023	1-Feb-2023	1
232	10-Jan-2023	17-Mar-2023	1
233	10-Jan-2023	1-Feb-2023	1
234	10-Jan-2023	3-Jul-2023	1
236	10-Jan-2023	3-Jul-2023	1
237	10-Jan-2023	1-Feb-2023	1
238	10-Jan-2023	3-Jul-2023	1
244	10-Jan-2023	1-Feb-2023	1
230	10-Jan-2023	1-Feb-2023		1
231	10-Jan-2023	29-Mar-2023		1
229	10-Jan-2023	29-Mar-2023		1
243	10-Jan-2023	3-Jul-2023		1
239	10-Jan-2023	3-Jul-2023		1
240	10-Jan-2023	3-Jul-2023		1
241	10-Jan-2023	3-Jul-2023		1
242	10-Jan-2023	3-Jul-2023		1
245	10-Jan-2023	10-Mar-2023		1
235	10-Jan-2023	1-Feb-2023		1

## Sheet: Figure 3
	Survival Curve
				Control	TLY012
	226	44936	44958	1
	227	44936	44958	1
	228	44936	44958	1
	232	44936	45002	1
	233	44936	44958	1
	234	44936	45110	1
	236	44936	45110	1
	237	44936	44958	1
	238	44936	45110	1
	244	44936	44958	1
	230	44936	44958		1
	231	44936	45014		1
	229	44936	45014		1
	243	44936	45110		1
	239	44936	45110		1
	240	44936	45110		1
	241	44936	45110		1
	242	44936	45110		1
	245	44936	44995		1
	235	44936	44958		1

## Sheet: Figure S3 new
		Male TRAIL-/- 18 GY		control	TLY012
	101	14-Jul-2022	20-Dec-2022	1
	102	14-Jul-2022	15-Jul-2022	1
	103	14-Jul-2022	15-Jul-2022	1
	104	14-Jul-2022	25-Jul-2022	1
	105	14-Jul-2022	20-Dec-2022	1
	107	14-Jul-2022	18-Dec-2022		1
	108	14-Jul-2022	20-Dec-2022		1
	109	14-Jul-2022	20-Dec-2022		1
	110	14-Jul-2022	20-Dec-2022		1
	111	14-Jul-2022	21-Jul-2022		1
		Female Trail-/- 15 Gy/18 gy		control 15 Gy	TLY012 15 Gy	control 18 Gy	TLY012 18 Gy
	983	27-Jun-2022	25-Oct-2022	0
	984	27-Jun-2022	5-Jul-2022	1
	985	27-Jun-2022	1-Sep-2022		1
	986	27-Jun-2022	25-Oct-2022		0
	987	27-Jun-2022	11-Jul-2022			1
	988	27-Jun-2022	8-Jul-2022			1
	989	27-Jun-2022	18-Jul-2022				1
	990	27-Jun-2022	18-Jul-2022				1
	Female C57Bl/6 25 Gy		Control	TLY012
	26-Jul-2022	11-Aug-2022	1
	26-Jul-2022	3-Aug-2022	1
	26-Jul-2022	11-Aug-2022	1
	26-Jul-2022	11-Aug-2022	1
	26-Jul-2022	4-Aug-2022	1
	26-Jul-2022	4-Aug-2022	1
	26-Jul-2022	4-Aug-2022		1
	26-Jul-2022	1-Aug-2022		1
	26-Jul-2022	11-Aug-2022		1
	26-Jul-2022	5-Aug-2022		1
	26-Jul-2022	16-Aug-2022		1
	26-Jul-2022	16-Aug-2022		1

## Sheet: Figure 4 
days post injection	unirradiated			20GY			TLY012			ONC201			TLY012+ONC201
day 0	0	0	0	0	0	0	0	0	0	0	0	0	0	0	0
day 7	48.6	90.944	41.1845	52.9	102.06	58.5385	97.344	61.2255	32.946	56.3945	50.336	74.36	87.1335	99.0945	81.733
day 10	285.894	434.752	189.584	111.012	208.088	216.763	114.873	262.122	109.33	199.761	245.134	374.666	243.36	299.671	255.528
day 13	936	843.989	258.75	60.306	149.916	147.994	40.344	126.514	116.614	171.396	354.784	95.8455	100.719	68.4285	102.689
day 16	1463.41	2047.05	852.992	48.9985	42.336	70.227	36.504	27.216	249.444	146.853	73.008	116.614	66.25	30.0125	44.528
	Unirradiated			20 Gy			20 Gy + TLY012			20 Gy + ONC201			20 Gy + TLY012 + ONC201
tumor weight (g)	1.54	1.383	0.65	0.018	0.053	0.038	0.37	0.0117	0.0214	0.116	0.197	0.0563	0.0151	0.108	0.0256
	unirradiated control			20 Gy Control			20 Gy + TLY012			20 Gy + ONC201			20 Gy + ONC201 + TLY012
pre-radiation	74.5	87	92.5	86	90	88.5	92.5	86	91	88.5	87.5	92	83.5	81.5	76
post-radiation	76	85	83	67.5	84.5	83	87.5	88.5	78.5	88.5	92	76	93	78	78.5
			CCL22/MDC	average
	145	unirradiated	75.7758	70.7601
	150	unirradiated	57.4148
	154	unirradiated	79.0896
	140	control	120.292	92.6658
	146	control	77.9093
	156	control	79.7962
	141	TLY012	69.7825	57.7279
	147	TLY012	62.1852
	152	TLY012	41.2162
	143	ONC201	87.2646	102.431
	148	ONC201	106.873
	153	ONC201	113.155
	163	TLY012+ONC201	88.8834	66.2981
	149	TLY012+ONC201	33.0484
	164	TLY012+ONC201	76.9625

## Sheet: Figure 5
	Image #	genotype	gender	radiation dose	treatment	Inflammarory score (Gori et al)	% inflammation	Ashcroft	comment	other
	1 he	TRAIL-/-	female	20 Gy	IgG control	2.5	55	NONE	alveolitis and foci of mild to moderate interstitial pneumonitis
	2 he	TRAIL-/-	female	20 Gy	IgG control	2	33		alveolitis and foci of mild to moderate pneumonitis
	3 he	TRAIL-/-	female	20 Gy	IgG control	3	85		alveolitis and foci of moderate to severe pneumonitis
	4 he	TRAIL-/-	female	20 Gy	IgG control	3	70		alveolitis and foci of moderate pnemonitis
	5 he	TRAIL-/-	female	20 Gy	IgG control	3	80		alveolitis and several foci of moderate pnemonitis
	6 he	TRAIL-/-	female	20 Gy	anti-CCL22	2.5	42		alveolitis and foci of moderate pnemonitis
	7 he	TRAIL-/-	female	20 Gy	anti-CCL22	2	55		alveolitis and foci of moderate pnemonitis
	8 he	TRAIL-/-	female	20 Gy	anti-CCL22	2.75	60		alveolitis and foci of moderate pnemonitis
	9 he	TRAIL-/-	female	20 Gy	anti-CCL22	1.75	50		alveolitis and foci of mild to moderate pnemonitis
	10 he	TRAIL-/-	female	20 Gy	anti-CCL22	1.5	33		alveolitis and foci of mild pnemonitis

## Sheet: Figure 7
	tag	treatment	2023-10-24	2023-10-26	2023-10-30	2023-11-03	2023-11-07	2023-11-09
	576	control	21.6 g	21.6 g	22.2 g	19.7 g	20.5 g	21.6 g
	599	control	20.9 g	21.6 g	20.7 g	20.3 g	20.2 g	20.9 g
	598	control	22.3 g	22.8 g	20.1 g	17.1 g (10/31 sac)	x	x
	597	control	21.4 g	21.0 g	23.0 g	19.9 g	20.3 g	20.8 g
	596	control	21.9 g	22.7 g	21.9 g	22.0 g	21.9 g	22.2 g
	595	control	20.5 g	20.6 g	19.3 g	16.5 g (10/31 sac)	x	x
	594	control	21.6 g	22.0 g	17.8 g	15.4 g (10/31 sac)	x	x
	593	control	20.4 g	20.5 g	21.8 g	19.8 g	19.9 g	19.8 g
	592	ONC212	21.4 g	21.5 g	22.2 g	20.7 g	19.6 g	20.0 g
	590	ONC212	20.3 g	20.4 g	18.0 g	18.7 g	18.8 g	19.2 g
	589	ONC212	22.7 g	23.9 g	21.4 g	18.8 g	18.8 g	20.2 g
	588	ONC212	21.6 g	22.3 g	x	x	x	x
	587	ONC212	20.0 g	20.7 g	21.9 g	19.1 g	20.6 g	20.7 g
	586	ONC212	20.6 g	20.7 g	22.0 g	17.7 g	21.1 g	21.2 g
	585	ONC212	21.1 g	22.9 g	23.4 g	21.9 g	20.7 g	22.0 g
	584	ONC212	22.6 g	22.5 g	23.5 g	19.2 g	21.3 g	21.9 g
		Muscularis Externae (um)									Muscularis Mucosa
	Mouse ID number	1	2	3	4	5					1	2	3	4	5
	597	465	418	456	356	299			576	control	16	12	12	28	11
	594	267	411	330	319	275			599	control	45	20	14	16	24
	595	482	441	397	354	302			598	control	35	24	23	20	21
	582	208	222	193	196	228			597	control	28	17	32	40	23
	599	364	335	308	293	295			596	control	29	40	16	20	18
	593	399	373	413	391	369			593	control	33	21	42	33	34
	598	522	468	426	477	390
	596	389	525	444	377	488			592	ONC212	9	16	9	5	14
	566	203	195	185	195	214			590	ONC212	13	11	19	18	26
	565	209	184	181	223	200			589	ONC212	23	18	31	20	20
	592	173	156	135	121	111			587	ONC212	16	21	10	14	49
	583	161	208	208	180	216			586	ONC212	14	26	29	15	17
	585	374	399	343	364	340			585	ONC212	16	22	20	23	18
	589	340	276	321	265	259			584	ONC212	9	12	25	28	15
	587	202	214	204	231	221
			Control	ONC212 25 mg/kg
	24-Oct-2023	9-Nov-2023	1
	24-Oct-2023	9-Nov-2023	1
	24-Oct-2023	31-Oct-2023	1
	24-Oct-2023	9-Nov-2023	1
	24-Oct-2023	9-Nov-2023	1
	24-Oct-2023	31-Oct-2023	1
	24-Oct-2023	31-Oct-2023	1
	24-Oct-2023	9-Nov-2023	1
	24-Oct-2023	9-Nov-2023		1
	24-Oct-2023	9-Nov-2023		1
	24-Oct-2023	9-Nov-2023		1
	24-Oct-2023	30-Oct-2023		1
	24-Oct-2023	9-Nov-2023		1
	24-Oct-2023	9-Nov-2023		1
	24-Oct-2023	9-Nov-2023		1
	24-Oct-2023	9-Nov-2023		1
genotype	Mouse ID	Treatment	GM-CSF	CXCL1/GRO alpha/KC/CINC-1	TNF-alpha	CCL2/JE/MCP-1	IL-1 beta/IL-1F2	Chitinase 3-like 1	VEGF	IL-2	IL-4	EGF	IL-6	IL-10	IL-13	IL-17/IL-17A	IFN-gamma	IL-3	IL-16	CXCL10/IP-10/CRG-2	CCL5/RNATES	CCL7/MCP-3/MARC	CCL12/MCP-5	IL-33	Prolactin	M-CSF	CCL3/MIP-1 alpha	IL-1 alpha/IL-1F1	CCL20/MIP-3 alpha	CCL4/MIP-1 beta	TWEAK/TNFSF12	CXCL12/SDF-1 alpha	IGF-1/IGF-1	IL-27	BAFF/BLyS/TNFSF13B	MMP-8	MMP-3	Granzyme B	C1qR1/CD93	FGF basic/FGF2/bFGF	LIX	Angiopoietin-2	CCL21/6Ckine	MMP-12	CCL11/Eotaxin	CCL22/MDC	Dkk-1
C57Bl/6	582	control	< 11.3168724279835	171.494	< 2.46913580246914	< 243.786008230453	< 231.399176954733	26518	12.22	< 8.10699588477366	210.204	1.70122	36.9464	< 9.91769547325103	< 63.4567901234568	< 49.5884773662551	4.12337	< 3.37448559670782	99.0986	< 62.1810699588477	116.12	21.9278	38.8444	78.7331	3590.52	2.65856	0.686037	151.935	70.0234	< 181.975308641975	2.8114	832.214	4260.74	< 43.7860082304527	4374.33	53456.2	15356.7	< 18.7242798353909	22308.8	67.45	1020.37	6282.93	743.15	28.1329	352.976	82.3392	11428.8
C57Bl/6	599	control	< 11.3168724279835	157.518	< 2.46913580246914	< 243.786008230453	< 231.399176954733	15813.6	8.24716	< 8.10699588477366	67.0941	0.927058	44.9934	< 9.91769547325103	< 63.4567901234568	< 49.5884773662551	< 13.4156378600823	< 3.37448559670782	213.313	< 62.1810699588477	83.5535	12.7375	21.0199	< 102.181069958848	1786.49	5.49365	0.168104	156.281	< 108.065843621399	< 181.975308641975	2.27131	578.608	5982.88	< 43.7860082304527	4013.96	59095.6	17790.1	< 18.7242798353909	16753.4	< 58.1481481481482	897.718	5487.71	554.713	8.91053	237.478	47.6554	11065.8
C57Bl/6	598	control	15.9057	326.533	2.20124	< 243.786008230453	< 231.399176954733	62238.2	16.2537	1.69757	146.331	0.74549	88.1621	5.70013	15.8109	4.44778	< 13.4156378600823	< 3.37448559670782	1625.64	< 62.1810699588477	45.3815	43.9484	89.7517	66.3796	9934.87	3.7175	17.4641	239.761	84.5635	446.083	6.34532	253.721	2279	< 43.7860082304527	3756	299267	16328.3	< 18.7242798353909	15502.8	82.4593	914.109	14234.8	948.462	12.9846	324.751	62.4337	8207.38
C57Bl/6	597	control	0.463435	162.102	2.99095	< 243.786008230453	< 231.399176954733	18506.2	10.8749	3.10716	167.036	1.10405	54.541	4.64103	< 63.4567901234568	< 49.5884773662551	19.4577	6.09324	221.956	< 62.1810699588477	214.936	10.6188	25.6424	40.361	7085.55	8.76986	0.501057	138.608	261.863	< 181.975308641975	3.92251	612.117	4284.53	< 43.7860082304527	4524.61	227481	17962.4	< 18.7242798353909	15001.1	93.1015	930.63	4931.93	568.64	25.9697	302.774	86.9831	14343.4
C57Bl/6	596	control	< 11.3168724279835	156.978	< 2.46913580246914	< 243.786008230453	< 231.399176954733	11243.8	8.45714	< 8.10699588477366	122.068	0.836947	38.4893	< 9.91769547325103	< 63.4567901234568	< 49.5884773662551	< 13.4156378600823	< 3.37448559670782	153.033	< 62.1810699588477	116.12	8.58076	19.665	18.7857	2681.54	2.9564	0.0590656	151.935	< 108.065843621399	< 181.975308641975	1.93004	593.054	5043.57	< 43.7860082304527	3233.16	42661.8	15963.1	< 18.7242798353909	16458	27.3189	906.01	4924.01	326.001	< 14.6502057613169	223.126	68.7871	9099.46
C57Bl/6	595	control	4.57718	246.519	< 2.46913580246914	< 243.786008230453	< 231.399176954733	31391.6	19.7612	1.03627	190.234	1.14773	113.521	1.59173	7.09684	< 49.5884773662551	< 13.4156378600823	0.761793	755.537	< 62.1810699588477	101.782	18.4005	44.5041	47.0758	5689.27	2.74486	1.37088	201.577	70.0234	120.229	1.44351	480.531	1313.26	< 43.7860082304527	5334.39	829298	14221.7	< 18.7242798353909	13651.6	95.0846	852.343	8190.28	608.011	28.3724	134.263	12.5093	7198.54
C57Bl/6	594	control	10.2843	168.816	5.59944	56.7543	763.749	67816.8	25.5385	5.221	193.104	480.278	132.814	28.5297	46.3808	< 49.5884773662551	6.13645	2.69256	1630.43	< 62.1810699588477	144.438	91.0102	121.464	119.873	1877.48	3.7175	14.1504	236.044	186.565	534.707	11.2137	420.367	841.168	< 43.7860082304527	3177.56	499626	15774.7	5.02088	14295.7	86.8758	816.032	19086.1	953.424	140.548	209.209	13.0999	8830.03
C57Bl/6	593	control	3.43153	198.847	1.91039	225.885	< 231.399176954733	34677.5	13.8998	4.22764	187.357	1.40608	44.9934	1.59173	20.6851	< 49.5884773662551	9.1717	2.69256	290.681	< 62.1810699588477	172.057	11.7986	29.4957	78.7331	22707.8	8.49002	0.793153	213.283	314.039	< 181.975308641975	3.97128	816.753	5372.07	< 43.7860082304527	5870.43	142178	19098.4	< 18.7242798353909	21976.3	139.529	1025.62	6192.11	694.23	19.1153	293.947	98.354	14213
C57Bl/6	565	ONC212	< 11.3168724279835	141.479	< 2.46913580246914	< 243.786008230453	< 231.399176954733	14510.6	6.49952	< 8.10699588477366	146.331	0.722384	42.0257	< 9.91769547325103	< 63.4567901234568	< 49.5884773662551	< 13.4156378600823	< 3.37448559670782	219.821	< 62.1810699588477	109.075	11.5339	24.4279	10.7073	307.524	4.32052	0.259418	136.341	< 108.065843621399	< 181.975308641975	2.59891	488.402	11967.1	< 43.7860082304527	3178.26	89883.4	15157.5	< 18.7242798353909	14295.7	61.6147	875.468	5144.76	367.71	< 14.6502057613169	226.034	54.3056	9824.89
C57Bl/6	566	ONC212	4.57718	132.127	< 2.46913580246914	< 243.786008230453	< 231.399176954733	10179.7	8.24716	< 8.10699588477366	115.878	0.605121	33.2736	< 9.91769547325103	< 63.4567901234568	< 49.5884773662551	< 13.4156378600823	< 3.37448559670782	172.613	< 62.1810699588477	96.7636	10.6733	26.8279	6.27058	441.722	2.01934	0.259418	124.784	< 108.065843621399	< 181.975308641975	2.59891	529.354	2529.72	< 43.7860082304527	3666.08	56274.8	13192.1	< 18.7242798353909	15040	33.6723	889.013	5518.67	495.783	21.5897	250.727	60.0179	10232.7
C57Bl/6	583	ONC212	2.1433	165.597	< 2.46913580246914	< 243.786008230453	< 231.399176954733	30078.8	13.3452	1.69757	242.487	1.21289	48.871	< 9.91769547325103	13.1617	< 49.5884773662551	12.7092	< 3.37448559670782	243.426	< 62.1810699588477	152.583	12.9435	37.6988	78.7331	2771.9	5.11111	1.23808	158.437	226.945	< 181.975308641975	3.52768	803.469	473.976	< 43.7860082304527	3926.97	112022	14474.4	< 18.7242798353909	18163.4	95.0846	999.065	5611.35	632.965	35.9641	326.251	123.376	11128.3
C57Bl/6	587	ONC212	< 11.3168724279835	143.667	< 2.46913580246914	< 243.786008230453	< 231.399176954733	16947.1	9.88768	1.97141	158.214	1.01604	42.0257	< 9.91769547325103	< 63.4567901234568	< 49.5884773662551	< 13.4156378600823	3.11526	229.503	< 62.1810699588477	152.583	11.7458	29.1223	40.361	1288.02	3.48335	0.649773	177.39	19.9735	< 181.975308641975	2.8639	700.256	6014.11	< 43.7860082304527	3570.4	89405.7	15524.1	< 18.7242798353909	19436	61.6147	986.164	5595.92	477.709	16.8542	290.921	53.7973	9566.17
C57Bl/6	589	ONC212	4.57718	160.756	1.75763	827.69	147.187	35664.8	18.0214	5.53375	224.313	2.03262	68.9941	2.28528	19.509	< 49.5884773662551	< 13.4156378600823	3.25349	542.604	< 62.1810699588477	269.519	14.2116	43.4311	96.7039	9835.32	5.86933	1.13746	156.281	127.377	57.0069	3.92251	661.251	2732.17	< 43.7860082304527	3566.01	1.04273e+06	19313.8	5.02088	14712	91.0744	1030.88	6823.82	625.324	13.7711	300.222	78.2784	9886.58
C57Bl/6	592	ONC212	11.133	187.207	< 2.46913580246914	< 243.786008230453	< 231.399176954733	10407.1	12.5976	6.86306	201.679	1.74295	45.4829	< 9.91769547325103	18.3069	< 49.5884773662551	11.6157	2.69256	222.312	< 62.1810699588477	179.543	8.7572	37.2026	66.3796	1118.14	5.04073	1.66521	185.578	84.5635	107.357	3.82461	882.782	1343.97	< 43.7860082304527	5091.25	131312	14689.7	< 18.7242798353909	15166.9	134.087	945.683	6055.45	336.151	32.8945	242.505	59.408	15622.4

## Sheet: Figure S1
	TRAIL-/- weights (g)
	Days	Control (male)		TLY012 (male)		ONC201 (male)		Control (female)		TLY012 (female)		ONC201 (female)		`
	0	24.9	23.1	27.5	25.9	27.3	22.4	21.4	21.8	22.2	20	19.4	22.6
	4	25.1	22.6	27.2	24.9	28	21.9		19.4	22	17.9	18.2
	8	25	21.8	23.2	24.1	27.5	18.2		14.4	20.8		15
	11	25.4	19		24.3	27.9	16.8			21.9
	14	24.9	19.5		24.3	28				20.8
	DR5-/- weights (g)
	Days	Control (male)		TLY012 (male)		ONC201 (male)		Control (female)		TLY012 (female)		ONC201 (female)
	0	26.5	25.9	28	25	26.9	27.2	18.8	17.2	19	22.1	19.5	21.1
	5	25.2	24.2	25.8	23.9	25.3	24.6	18.6	16.3	18.7	21.6	19.5	21.9
	8	23.7	24	24.4	22.4	24.7	21.7	19.2	17.1	18.4	21.6	19.6	22.3
	12	24.6	23.9		23.4	24.5	23.5	18.6	14.1	19	21.8	19.5	20.9
	14	24.3	24.5		24.1	24.8	25	19	14.9	18.4	21.3	19.6	22.2
	C57Bl/6 weights (g)
	Days	Control (male)		TLY012 (male)		ONC201 (male)		Control (female)		TLY012 (female)		ONC201 (female)
	0	20.6	20.5	23.4	20.1	24.2	23.7	19.6	20.6	21.4	19.2	19.9	19.2
	4	19.9	20.9	23.4	20.4	23.8	23.9	18.7	19.4	21.5	18.8	18.6	17.7
	7	20.5	21.8	23.5	19.8	24.5	25.2	18.7	20.8	22	19.2	19.4	19.2
	11	20.6	22	23.8	19.4	25.2	25.9	16.2	20.2	21.5	16	19.6	18.2
	13	21.7	22.2	23.4	20.3	25.4	25.9	17.1	20.8	21.8		20.8	18.7

## Sheet: Table S1
			159	160	161	162		163	164	165	166
			control	contorl	control	control	average	TLY012	TLY012	TLY012	TLY012	average
Week One	WBC	K/uL	2.34	3.5	3.36	1.76	2.74	1.94	1.78	1.54	0.36	1.405
	NE#	K/uL	0.73	0.7	0.76	0.29	0.62	0.64	0.83	0.3	0.04	0.4525
	LY#	K/uL	1.41	2.63	2.3	1.4	1.935	1.17	0.87	1.12	0.26	0.855
	MO#	K/uL	0.19	0.15	0.26	0.07	0.1675	0.12	0.08	0.11	0.04	0.0875
	EO#	K/uL	0.01	0.02	0.04	0	0.0175	0.01	0.01	0	0.01	0.0075
	NE%	%	31.24	19.89	22.68	16.28	22.5225	32.92	46.43	19.6	12.34	27.8225
	LY%	%	60.13	75.2	68.4	79.34	70.7675	60.11	48.68	72.8	73.21	63.7
	MO%	%	7.91	4.34	7.68	4.21	6.035	6.23	4.25	7.29	10.15	6.98
	EO%	%	0.45	0.44	1.06	0.04	0.4975	0.57	0.48	0.1	3.2	1.0875
	BA%	%	0.27	0.14	0.18	0.14	0.1825	0.16	0.16	0.2	1.1	0.405
	RBC	M/uL	10.59	10.86	11.08	10.18	10.6775	9.99	10.18	9.8	3.89	8.465
	HB	g/dL	15.5	16.5	16.5	14.7	15.8	14.8	15.1	14.8	6.2	12.725
	HCT	%	52.8	54.5	56.7	50.9	53.725	50.6	51.8	48.6	18.7	42.425
	MCV	fL	49.9	50.2	51.2	50	50.325	50.7	50.9	49.6	48	49.8
	MCH	Pg	14.6	15.2	14.9	14.4	14.775	14.8	14.8	15.1	15.9	15.15
	MCHC	g/dL	29.4	30.3	29.1	28.9	29.425	29.2	29.2	30.5	33.2	30.525
	RDW	%	18.2	17.3	17.7	17.4	17.65	17.2	18.1	18.3	17.1	17.675
	PLT	K/uL	327	443	273	507	387.5	490	338	425	94	336.75
	MPV	fL	4.2	4	4.4	4	4.15	4.2	4.4	4.2	4.6	4.35
Two Week			Control				AVG		TLY012				AVG
			151	152	153	154			156	157	155	158
	WBC	K/uL	3.02	3.78	3	3.78	3.395		2.1	1.8	3.36	3.7	2.74
	NE#	K/uL	1.23	1.05	0.88	0.95	1.0275		0.64	0.25	1.36	1.46	0.9275
	LY#	K/uL	1.58	2.58	1.98	2.71	2.2125		1.41	1.38	1.64	2.05	1.62
	MO#	K/uL	0.14	0.14	0.13	0.1	0.1275		0.04	0.15	0.15	0.19	0.1325
	EO#	K/uL	0.04	0	0.01	0.01	0.015		0.01	0.02	0.14	0	0.0425
	NE%	%	40.88	27.8	29.29	25.18	30.7875		30.51	13.97	40.4	39.37	31.0625
	LY%	%	52.48	68.2	65.99	71.71	64.595		67.25	76.69	48.92	55.36	62.055
	MO%	%	4.73	3.82	4.4	2.66	3.9025		1.76	8.38	4.45	5.15	4.935
	EO%	%	1.42	0.13	0.22	0.36	0.5325		0.33	0.88	4.22	0.04	1.3675
	BA%	%	0.5	0.04	0.11	0.08	0.1825		0.15	0.08	2.01	0.09	0.5825
	RBC	M/uL	10.1	8.05	9.79	8.34	9.07		7.16	6.33	10.5	8.94	8.2325
	HB	g/dL	14.6	11.8	14.3	12.2	13.225		11.3	9.4	15.8	13.5	12.5
	HCT	%	50	39.7	49.8	43.4	45.725		36.6	32.3	52.3	44.9	41.525
	MCV	fL	49.5	49.3	50.9	52	50.425		51.1	51.1	49.8	50.2	50.55
	MCH	Pg	14.5	14.7	14.6	14.6	14.6		15.8	14.8	15	15.1	15.175
	MCHC	g/dL	29.2	29.7	28.7	28.1	28.925		30.9	29.1	30.2	30.1	30.075
	RDW	%	17.8	16.7	17	16.7	17.05		17.8	15.5	16.3	16.5	16.525
	PLT	K/uL	429	517	504	607	514.25		551	295	349	432	406.75
	MPV	fL	4.2	4.2	4.3	4.2	4.225		4.4	4.7	5	4.3	4.6

## Sheet: Table S2
Female TRAIL-/-
		184	185	195	196	190	188	194	189		191	187	192	186	193	197	198	199
		control	control	control	control	control	control	control	contorl	Average	TLY012	TLY012	TLY012	TLY012	TLY012	TLY012	TLY012	TLY012	Average
WBC	K/uL	4.94	3.06	3.94	4.58	1.24	2.94	0.92	1.52	2.8925	1.58	3.58	2.34	2.24	3.8	2.3	2.76	4.4	2.875
NE#	K/uL	1.98	0.64	0.49	1.54	0.9	0.75	0.49	0.23	0.8775	0.36	1.82	0.48	0.56	0.78	0.66	0.41	1.08	0.76875
LY#	K/uL	2.57	2.17	3.19	2.91	0.28	2	0.4	1.19	1.83875	1.1	1.55	1.69	1.35	2.65	1.55	2.22	2.52	1.82875
MO#	K/uL	0.33	0.23	0.23	0.13	0.06	0.14	0.02	0.07	0.15125	0.1	0.19	0.1	0.26	0.22	0.08	0.13	0.33	0.17625
EO#	K/uL	0.04	0.02	0.03	0	0	0.05	0.01	0.02	0.02125	0.02	0.01	0.07	0.06	0.11	0.01	0	0.38	0.0825
BA#	K/uL	0.01	0	0	0	0	0	0	0	0.00125	0	0	0.01	0.01	0.04	0	0	0.09	0.01875
NE%	%	40.01	21	12.41	33.61	72.49	25.43	52.78	15.41	34.1425	22.95	50.94	20.4	25.01	20.57	28.66	15.01	24.52	26.0075
LY%	%	52.07	71.05	81.08	63.56	22.39	68.03	43.96	78.4	60.0675	69.33	43.26	72.04	60.17	69.64	67.38	80.28	57.16	64.9075
MO%	%	6.77	7.38	5.73	2.77	4.78	4.72	1.64	4.71	4.8125	6.53	5.39	4.08	11.78	5.84	3.65	4.54	7.57	6.1725
EO%	%	0.89	0.53	0.7	0.07	0.22	1.79	1.38	1.17	0.84375	1.2	0.33	2.95	2.62	2.82	0.3	0.12	8.72	2.3825
BA%	%	0.26	0.05	0.08	0	0.12	0.03	0.25	0.3	0.13625	0	0.09	0.53	0.41	1.11	0	0.06	2.03	0.52875
RBC	M/uL	8.15	8.61	10.62	10.95	7.7	11.13	8.9	5.5	8.945	8.51	11.31	8.52	9.02	7.76	9.71	9.94	10.75	9.44
HB	g/dL	11	11.3	12.2	14.8	10.4	15	12	7.8	11.8125	11.1	14.6	11.6	11.8	10.8	13.3	13.6	14.9	12.7125
HCT	%	39.6	43.4	55.8	56.6	40.7	58.4	45.4	29.2	46.1375	43.8	54.9	44	46.5	40.8	51.2	49.8	56.7	48.4625
MCV	fL	48.6	50.4	52.5	51.7	52.8	52.5	51	53.1	51.575	51.5	48.5	51.6	51.5	52.6	52.7	50.1	52.7	51.4
MCH	Pg	13.5	13.1	11.5	13.5	13.5	13.5	13.5	14.2	13.2875	13	12.9	13.6	13.1	13.9	13.7	13.7	13.9	13.475
MCHC	g/dL	27.8	26	21.9	26.1	25.6	25.7	26.4	26.7	25.775	25.3	26.6	26.4	25.4	26.5	26	27.3	26.3	26.225
RDW	%	19.8	17.6	17.2	17.1	15.9	18.7	15.6	16.3	17.275	16.8	17.9	16.8	17.7	16.5	16.5	17	17.6	17.1
PLT	K/uL	468	574	928	547	543	345	588	111	513	494	466	547	748	802	569	490	348	558
MPV	fL	5	4.4	4.6	4.6	4.7	4.9	4.2	5.4	4.725	4.5	4.4	4.8	4.2	4.7	4.3	4.1	4.8	4.475
Male TRAIL-/-
		140	136	129	130	131	139	138	137	average	127	135	134	133	132	141	142	128	average
		control	control	control	control	control	control	control	control		TLY012	TLY012	TLY012	TLY012	TLY012	TLY012	TLY012	TLY012
WBC	K/uL	3.38	3.3	4.52	3.52	3.5	4.36	3.98	3.9	3.8075	3.18	3.52	1.98	5.1	3.54	4.16	8.3	3.28	4.1325
NE#	K/uL	0.78	0.8	1.79	0.74	0.56	1.03	1.92	1.2	1.1025	0.41	1.65	0.28	2.16	0.95	1.49	2.85	0.77	1.32
LY#	K/uL	2.35	2.05	2.46	2.59	2.76	3.12	1.67	2.56	2.445	2.54	1.63	1.43	2.67	2.29	2.42	4.84	2.2	2.5025
MO#	K/uL	0.22	0.22	0.26	0.18	0.17	0.2	0.29	0.14	0.21	0.22	0.22	0.14	0.25	0.15	0.25	0.57	0.29	0.26125
EO#	K/uL	0.03	0.18	0.01	0	0.01	0	0.07	0	0.0375	0.01	0.01	0.1	0.02	0.11	0	0.02	0.01	0.035
BA#	K/uL	0.01	0.06	0	0	0	0	0.03	0	0.0125	0	0	0.04	0	0.04	0	0.01	0.01	0.0125
NE%	%	23.13	24.21	39.6	21.02	16.11	23.62	48.3	30.77	28.345	12.79	46.95	14.08	42.35	26.84	35.78	34.35	23.55	29.5863
LY%	%	69.54	62.02	54.35	73.64	78.79	71.6	41.96	65.67	64.6963	79.92	46.38	71.98	52.29	64.78	58.11	58.32	67.07	62.3563
MO%	%	6.42	6.53	5.74	5.25	4.87	4.7	7.26	3.51	5.535	6.85	6.38	7.32	4.82	4.14	6.03	6.85	8.99	6.4225
EO%	%	0.74	5.43	0.25	0.09	0.17	0.09	1.76	0.04	1.07125	0.4	0.19	4.83	0.44	2.99	0.05	0.3	0.2	1.175
BA%	%	0.18	1.79	0.06	0	0.06	0	0.71	0	0.35	0.05	0.09	1.8	0.09	1.24	0.04	0.18	0.19	0.46
RBC	M/uL	8.46	8.02	8.41	8.85	9.09	10.4	12.33	11.06	9.5775	8.76	11.38	8.93	8.71	8.23	10.32	7.62	8.76	9.08875
HB	g/dL	11.7	11.3	10.9	11.9	12.1	15.7	17.2	15.8	13.325	11.6	16.4	12.8	12.3	11.8	15.2	10.7	11.2	12.75
HCT	%	44.4	41.5	41.7	45.7	46.6	55.4	64.2	58.4	49.7375	43.6	60.2	46.3	45	43.1	55	40.2	42.5	46.9875
MCV	fL	52.5	51.8	49.6	51.6	51.3	53.3	52.1	52.8	51.875	49.8	52.9	51.9	51.7	52.4	53.3	52.7	48.5	51.65
MCH	Pg	13.8	14.1	13	13.4	13.3	15.1	13.9	14.3	13.8625	13.2	14.4	14.3	14.1	14.3	14.7	14	12.8	13.975
MCHC	g/dL	26.4	27.2	26.1	26	26	28.3	26.8	27.1	26.7375	26.6	27.2	27.6	27.3	27.4	27.6	26.6	26.4	27.0875
RDW	%	17.2	17.4	17.1	16.8	16.9	17.7	18.8	17.8	17.4625	17.8	18.3	17.1	16.8	17	18.1	19	18.7	17.85
PLT	K/uL	769	574	791	742	613	657	285	496	615.875	768	297	103	802	706	475	908	701	595
MPV	fL	4.3	4.5	4.8	4.5	4.5	4.2	4.9	4.3	4.5	4.9	4.5	5.7	4.3	4.6	4.5	4.6	4.7	4.725

## Sheet: Figure S2
								tag #	genotype	treatment	Inflammatory score (Gori et al)	Percent inflammation	comments
number	genotype	Treatment	Inflammatory score (Gori et al)	%	comment			276	DR5-/-	control	0	0	atelectasis. Marginal alveol wall thickening
305	C57Bl/6	control	2.25	50	chr alveolitis plus early fibrosis			278	DR5-/-	control	2.25	50	alveolitis and wall thickening, early fibrosis (EF)
306	C57Bl/6	control	2	20				279	DR5-/-	control	1.5	15	mostly normal, one lob with atelectasis and some mild inflamm , thickening
307	C57Bl/6	control	1.25	30				281	DR5-/-	TLY012	1.5	39	alveolitis and wall thickening, early fibrosis (EF)
309	C57Bl/6	control	1.5	10				282	DR5-/-	TLY012	1.5	45	alveolitis and wall thickening, early fibrosis (EF)
310	C57Bl/6	control	2	5	chr alveolitis plus early fibrosis, small foci of moderate fibrosis			283	DR5-/-	TLY012	0	0
311	C57Bl/6	control	2.25	20	chr alveolitis plus early fibrosis			284	DR5-/-	TLY012	2	70	alveolitis and wall thickening, mild fibrosis (EF)
312	C57Bl/6	control	0	0				285	DR5-/-	TLY012	0.5	10	almost normal few areas with marginal alveolitis
320	C57Bl/6	control	1	5				286	DR5-/-	TLY012	0.5	20	almost normal few areas with marginal alveolitis
321	C57Bl/6	control	1.35	20				287	DR5-/-	TLY012	3	85	atelectasis and severe interstitial inflammation (alveolitis)
326	C57Bl/6	control	1.5	20				288	DR5-/-	TLY012	0.5	5	almost normal few areas with marginal alveolitis
313	C57Bl/6	TLY012	1.75	20				289	DR5-/-	TLY012	2.5	50	atelectasis and interstitial inflammation, mild fibrosis (MF)
314	C57Bl/6	TLY012	0.75	5	number maybe 319?			291	DR5-/-	control	2.5	65	atelectasis and alveolitis, mild fibrosis (MF)
315	C57Bl/6	TLY012	1.5	5	mostly normal looking			292	DR5-/-	control	2.75	85	atelectasis and moderate to severe alveolitis, mild fibrosis (MF)
316	C57Bl/6	TLY012	2.5	50	area with hemorrhage and inflamm, early fibrosis			293	DR5-/-	control	2.65	75	atelectasis and moderate alveolitis, mild fibrosis (MF)
317	C57Bl/6	TLY012	0	0				294	DR5-/-	control	2.5	50	atelectasis and moderate alveolitis, mild fibrosis (MF)
318	C57Bl/6	TLY012	1	5
323	C57Bl/6	TLY012	0.5	5	almost normal
324	C57Bl/6	TLY012	0	0
325	C57Bl/6	TLY012	1	10
		C57Bl/6 Female					DR5-/- Female
		control	TLY012				control	TLY012
interstitial cells/ 0.25mm^2	mouse 1	1268	1261		interstitial cells/ 0.25mm^2	mouse 1	971	1262
	mouse 2	910	866			mouse 2	1697	1497
	mouse 3	1145	805			mouse 3	1650	1282
	mouse 4	999	1250			mouse 4	1047	1390
	mouse 5	1112	718			mouse 5	1280	1272
	mouse 6	864	703			mouse 6	1849	2430
	mouse 7	802	821			mouse 7	1841	1028
	mouse 8	706	1124			mouse 8	1601	1180
	mouse 9	820	825			mouse 9	1851	1730
	mouse 10	1480				mouse 10		1920

[truncated: 6 more sheets: Figure S2 D,E, Figure S4, Figure S5, Figure S6, Figure S8, Figure S9]
